# Supplementary material for: Ophiorrhiza bibracteata (Rubiaceae), a new species from Guangxi, China
Source: PhytoKeys. 2026 May 29;275:151–61. doi: 10.3897/phytokeys.275.189773 (PMC13241917; doi:10.3897/phytokeys.275.189773)
Supplement: XML Treatment for Ophiorrhiza bibracteata [file phytokeys.275.189773-treatment1.xml]

<!DOCTYPE tp:taxon-treatment
  PUBLIC "-//TaxonX//DTD Taxonomic Treatment Publishing DTD v0 20100105//EN" "tax-treatment-NSO.dtd">
<tp:taxon-treatment xmlns:tp="http://www.plazi.org/taxpub"><tp:treatment-meta><kwd-group><label>Taxon classification</label><kwd>
                <named-content content-type="kingdom">
                  <named-content content-type="taxon-name">
                    <named-content content-type="kingdom">Plantae</named-content>
                  </named-content>
                </named-content>
              </kwd><kwd>
                <named-content content-type="order">Gentianales</named-content>
              </kwd><kwd>
                <named-content content-type="family">Rubiaceae</named-content>
              </kwd></kwd-group><mixed-citation publication-type="journal"><person-group><name><surname>Nong</surname><given-names>You</given-names></name><name><surname>Wei</surname><given-names>Gui-Yuan</given-names></name><name><surname>Wei</surname><given-names>Hai-Yong</given-names></name><name><surname>Long</surname><given-names>Lie</given-names></name><name><surname>Liu</surname><given-names>Zhi-Rong</given-names></name><name><surname>Feng</surname><given-names>Bin</given-names></name><name><surname>Qin</surname><given-names>Ting</given-names></name></person-group><article-title><italic><tp:taxon-name><tp:taxon-name-part taxon-name-part-type="genus" reg="Ophiorrhiza">Ophiorrhiza</tp:taxon-name-part> <tp:taxon-name-part taxon-name-part-type="species" reg="bibracteata">bibracteata</tp:taxon-name-part></tp:taxon-name></italic> (<tp:taxon-name><tp:taxon-name-part taxon-name-part-type="family" reg="Rubiaceae">Rubiaceae</tp:taxon-name-part></tp:taxon-name>), a new species from Guangxi, China</article-title><source>PhytoKeys</source><day>29</day><month>05</month><year>2026</year><volume>275</volume><fpage>151</fpage><lpage>161</lpage><pub-id pub-id-type="doi">10.3897/phytokeys.275.189773</pub-id></mixed-citation></tp:treatment-meta><tp:nomenclature><tp:taxon-name><object-id xmlns:xlink="http://www.w3.org/1999/xlink" content-type="arpha" xlink:type="simple">F4831F54-8200-5842-BDCB-D9435E61EFCC</object-id>
                    		<tp:taxon-name-part taxon-name-part-type="genus" reg="Ophiorrhiza">Ophiorrhiza</tp:taxon-name-part> <tp:taxon-name-part taxon-name-part-type="species" reg="bibracteata">bibracteata</tp:taxon-name-part>
                    	
                    		<object-id xmlns:xlink="http://www.w3.org/1999/xlink" content-type="ipni" xlink:type="simple">urn:lsid:ipni.org:names:77380758-1</object-id>
                    	</tp:taxon-name><tp:taxon-authority>Y.Nong &amp; G.Y.Wei</tp:taxon-authority><tp:taxon-status xmlns:xlink="http://www.w3.org/1999/xlink" xlink:type="simple">sp. nov</tp:taxon-status><xref ref-type="fig" rid="F1">Figs 1</xref><xref ref-type="fig" rid="F2">, 2</xref><xref ref-type="fig" rid="F3">, 3</xref></tp:nomenclature><tp:treatment-sec sec-type="Type"><title>Type.</title><p>China • Guangxi: Longlin County, Jinzhongshan Town, Dazhai Village, <named-content xmlns:xlink="http://www.w3.org/1999/xlink" content-type="dwc:verbatimCoordinates" xlink:type="simple">24°36'54"N, 104°57'50"E</named-content>, in forest, elev. 1715 m, 5 February 2026, fl. <italic>You Nong NY2026020501</italic> (holotype: <named-content xmlns:xlink="http://www.w3.org/1999/xlink" content-type="dwc:institutional_code" xlink:title="Guangxi Institute of Traditional Medical and Pharmaceutical Sciences" xlink:href="https://scientific-collections.gbif.org/institution/26d59ced-676b-494e-b512-bd4537ff3276" xlink:type="simple">GXMI</named-content> 051220!; isotypes: <named-content xmlns:xlink="http://www.w3.org/1999/xlink" content-type="dwc:institutional_code" xlink:title="Guangxi Institute of Traditional Medical and Pharmaceutical Sciences" xlink:href="https://scientific-collections.gbif.org/institution/26d59ced-676b-494e-b512-bd4537ff3276" xlink:type="simple">GXMI</named-content>!, <named-content xmlns:xlink="http://www.w3.org/1999/xlink" content-type="dwc:institutional_code" xlink:title="Guangxi Institute of Botany" xlink:href="https://scientific-collections.gbif.org/institution/86792ed6-4261-428a-8a23-9bd1a426fba7" xlink:type="simple">IBK</named-content>!).</p><fig id="F1" position="float" orientation="portrait"><object-id xmlns:xlink="http://www.w3.org/1999/xlink" content-type="doi" xlink:type="simple">10.3897/phytokeys.275.189773.figure1</object-id><object-id xmlns:xlink="http://www.w3.org/1999/xlink" content-type="arpha" xlink:type="simple">62502D17-8915-5B9D-B739-FDFDD4C9AEEE</object-id><label>Figure 1.</label><caption><p><italic><tp:taxon-name><tp:taxon-name-part taxon-name-part-type="genus" reg="Ophiorrhiza">Ophiorrhiza</tp:taxon-name-part> <tp:taxon-name-part taxon-name-part-type="species" reg="bibracteata">bibracteata</tp:taxon-name-part></tp:taxon-name></italic> Y.Nong &amp; G.Y.Wei. <bold>A</bold>, <bold>B</bold>. Habit; <bold>C</bold>, <bold>D</bold>. Flowering plant; <bold>E</bold>. Brevistylous flower (front view); <bold>F</bold>. Flower (lateral view); <bold>G</bold>. Dissected brevistylous flower; <bold>H</bold>. Dissected longistylous flower; <bold>I</bold>. Ovary, calyx, style and stigma of longistylous (left) and brevistylous (right) flower; <bold>J</bold>. Ovary, calyx, style and stigma of brevistylous flower; <bold>K</bold>. Stipule; <bold>L</bold>. Bracts and flower bud; <bold>M</bold>. Leaf, adaxial surface; <bold>N</bold>. Leaf, abaxial surface; <bold>O</bold>. Fruiting plant; <bold>P</bold>. Capsules and bracts (images captured with a Nikon D850 camera).</p></caption><graphic xmlns:xlink="http://www.w3.org/1999/xlink" xlink:href="phytokeys-275-151_article-189773__-g001.jpg" id="oo_1662092.jpg" position="float" orientation="portrait" xlink:type="simple"><uri content-type="original_file" xlink:type="simple">https://binary.pensoft.net/fig/1662092</uri></graphic></fig><fig id="F2" position="float" orientation="portrait"><object-id xmlns:xlink="http://www.w3.org/1999/xlink" content-type="doi" xlink:type="simple">10.3897/phytokeys.275.189773.figure2</object-id><object-id xmlns:xlink="http://www.w3.org/1999/xlink" content-type="arpha" xlink:type="simple">E4F6CB9F-0A12-5435-8B2D-F5EDE3B7270C</object-id><label>Figure 2.</label><caption><p><italic><tp:taxon-name><tp:taxon-name-part taxon-name-part-type="genus" reg="Ophiorrhiza">Ophiorrhiza</tp:taxon-name-part> <tp:taxon-name-part taxon-name-part-type="species" reg="bibracteata">bibracteata</tp:taxon-name-part></tp:taxon-name></italic> Y.Nong &amp; G.Y.Wei. <bold>A</bold>. Flowering branch; <bold>B</bold>. Dissected brevistylous flower; <bold>C</bold>. Dissected longistylous flower; <bold>D</bold>. Stipule. Drawn by Xin-Cheng Qu from the voucher NY2026020501 (<named-content xmlns:xlink="http://www.w3.org/1999/xlink" content-type="dwc:institutional_code" xlink:title="Guangxi Institute of Traditional Medical and Pharmaceutical Sciences" xlink:href="https://scientific-collections.gbif.org/institution/26d59ced-676b-494e-b512-bd4537ff3276" xlink:type="simple">GXMI</named-content>).</p></caption><graphic xmlns:xlink="http://www.w3.org/1999/xlink" xlink:href="phytokeys-275-151_article-189773__-g002.jpg" id="oo_1662093.jpg" position="float" orientation="portrait" xlink:type="simple"><uri content-type="original_file" xlink:type="simple">https://binary.pensoft.net/fig/1662093</uri></graphic></fig><fig id="F3" position="float" orientation="portrait"><object-id xmlns:xlink="http://www.w3.org/1999/xlink" content-type="doi" xlink:type="simple">10.3897/phytokeys.275.189773.figure3</object-id><object-id xmlns:xlink="http://www.w3.org/1999/xlink" content-type="arpha" xlink:type="simple">CBE4DE9B-2125-5A45-B78C-9DF64919D3AC</object-id><label>Figure 3.</label><caption><p>Type specimen of <italic><tp:taxon-name><tp:taxon-name-part taxon-name-part-type="genus" reg="Ophiorrhiza">Ophiorrhiza</tp:taxon-name-part> <tp:taxon-name-part taxon-name-part-type="species" reg="bibracteata">bibracteata</tp:taxon-name-part></tp:taxon-name></italic> Y.Nong &amp; G.Y.Wei.</p></caption><graphic xmlns:xlink="http://www.w3.org/1999/xlink" xlink:href="phytokeys-275-151_article-189773__-g003.jpg" id="oo_1662094.jpg" position="float" orientation="portrait" xlink:type="simple"><uri content-type="original_file" xlink:type="simple">https://binary.pensoft.net/fig/1662094</uri></graphic></fig></tp:treatment-sec><tp:treatment-sec sec-type="Diagnosis"><title>Diagnosis.</title><p><italic><tp:taxon-name><tp:taxon-name-part taxon-name-part-type="genus" reg="Ophiorrhiza">Ophiorrhiza</tp:taxon-name-part> <tp:taxon-name-part taxon-name-part-type="species" reg="bibracteata">bibracteata</tp:taxon-name-part></tp:taxon-name></italic> is similar to <italic><tp:taxon-name><tp:taxon-name-part taxon-name-part-type="genus" reg="Ophiorrhiza">O.</tp:taxon-name-part> <tp:taxon-name-part taxon-name-part-type="species" reg="mitchelloides">mitchelloides</tp:taxon-name-part></tp:taxon-name></italic> (Masam.) H.S.Lo, but differs in the following characters: the number of secondary veins (5–7 pairs in <italic><tp:taxon-name><tp:taxon-name-part taxon-name-part-type="genus" reg="Ophiorrhiza">O.</tp:taxon-name-part> <tp:taxon-name-part taxon-name-part-type="species" reg="bibracteata">bibracteata</tp:taxon-name-part></tp:taxon-name></italic> vs. 3–5 pairs), the shape and size of the bracts (ovate, 8–11 mm long vs. linear, 4–8 mm long), the shape and size of the calyx lobes (triangular, 0.8–1.0 mm long, glabrous, with glands between the lobes vs. linear, ca 1.4 mm long, glabrescent or ciliate, without glands) and the nature of the flowers (distylous vs. monostylous).</p></tp:treatment-sec><tp:treatment-sec sec-type="Description"><title>Description.</title><p><bold><italic>Herbs</italic></bold>, creeping to ascending, to 20 cm tall, with most internodes prostrate, rooting at most nodes; stem densely pubescent with short brown unicellular trichomes, ca. 0.3 mm. <bold><italic>Leaves</italic></bold> in subequal to unequal pairs; blade drying papery to membranous, broadly elliptic or ovate, 1.5–4.5 × 1.5–3.0 cm, adaxially dark green and sparsely scabridulous, abaxially yellowish-green and sparsely pubescent along veins, obtuse at apex, broadly cuneate to rounded at base, margins entire, secondary veins 5–7 pairs. <bold><italic>Petiole</italic></bold> 0.6–2.2 cm long, pubescent. <bold><italic>Stipules</italic></bold> broadly ovate-triangular, folded backwards, glabrous, ca. 1 mm long, with stipitate glands at base inside, acuminate to 2-lobed. <bold><italic>Inflorescence</italic></bold> terminal, usually 1–2-flowered; peduncle 3–5 mm long, puberulent; bracts well developed, enclosing buds and at least partially flowers, persistent, ovate, 8–11 × 6–8 mm, pinnately veined, glabrous, except margins sparsely ciliolate. Flowers distylous, subsessile or pedicellate; pedicels 2–3 mm long. <bold><italic>Hypanthium</italic></bold> puberulent, 1.5–2.0 × 2.0–3.5 mm, 5-edged; calyx ± glabrous; lobes 5, triangular, 0.8–1.0 × 0.6–1.0 mm, with glands between the bases of the lobes. <bold><italic>Corolla</italic></bold> funnelform, pale pink or white, drying pink, glabrous outside, but sparsely puberulent on narrow longitudinal wings; tube 16–18 mm long, glabrous outside; lobes oblong-ovate, 8–12 × 6–8 mm, puberulent inside, dorsally narrowly winged, apex acute. <bold><italic>Stamens</italic></bold> 5; filaments short, glabrous; anthers linear, 2–3 mm long. <bold><italic>Stigma</italic></bold> bilobed; style glabrous; ovary 2-celled. <bold><italic>Longistylous flower</italic></bold>: inside with a ring of white hairs at the middle of the corolla tube and puberulent from the middle up to the throat; stamens included, positioned near the middle of the corolla tube; filaments ca. 0.8 mm long; style 16–18 mm; stigma exserted from corolla tube, lobes ovate-elliptic, ca. 3 mm long. <bold><italic>Brevistylous flowers</italic></bold>: sparsely pubescent at the middle of the corolla tube; stamens partly exserted, filaments ca. 3 mm long, inserted somewhat below the corolla throat; style 6–8 mm long, stigma reaching the middle of the corolla tube; stigma lobes lanceolate-elliptic, 3–4 mm long. <bold><italic>Capsules</italic></bold> mitriform, 6–8 × 5–6 mm, puberulent.</p></tp:treatment-sec><tp:treatment-sec sec-type="Geographical distribution"><title>Geographical distribution.</title><p><italic><tp:taxon-name><tp:taxon-name-part taxon-name-part-type="genus" reg="Ophiorrhiza">Ophiorrhiza</tp:taxon-name-part> <tp:taxon-name-part taxon-name-part-type="species" reg="bibracteata">bibracteata</tp:taxon-name-part></tp:taxon-name></italic> is found in Longlin County in Guangxi Zhuang Autonomous Region, northwest China (Fig. <xref ref-type="fig" rid="F4">4</xref>).</p><fig id="F4" position="float" orientation="portrait"><object-id xmlns:xlink="http://www.w3.org/1999/xlink" content-type="doi" xlink:type="simple">10.3897/phytokeys.275.189773.figure4</object-id><object-id xmlns:xlink="http://www.w3.org/1999/xlink" content-type="arpha" xlink:type="simple">7A2E033B-2D8C-5F29-A9C5-3BA47F032CE2</object-id><label>Figure 4.</label><caption><p>Type locality of <italic><tp:taxon-name><tp:taxon-name-part taxon-name-part-type="genus" reg="Ophiorrhiza">Ophiorrhiza</tp:taxon-name-part> <tp:taxon-name-part taxon-name-part-type="species" reg="bibracteata">bibracteata</tp:taxon-name-part></tp:taxon-name></italic> Y.Nong &amp; G.Y.Wei (red triangle) in Guangxi, China.</p></caption><graphic xmlns:xlink="http://www.w3.org/1999/xlink" xlink:href="phytokeys-275-151_article-189773__-g004.jpg" id="oo_1662095.jpg" position="float" orientation="portrait" xlink:type="simple"><uri content-type="original_file" xlink:type="simple">https://binary.pensoft.net/fig/1662095</uri></graphic></fig></tp:treatment-sec><tp:treatment-sec sec-type="Ecology"><title>Ecology.</title><p><italic><tp:taxon-name><tp:taxon-name-part taxon-name-part-type="genus" reg="Ophiorrhiza">Ophiorrhiza</tp:taxon-name-part> <tp:taxon-name-part taxon-name-part-type="species" reg="bibracteata">bibracteata</tp:taxon-name-part></tp:taxon-name></italic> was discovered in moist places under subtropical evergreen broad-leaved forest at an elevation of 1715 m.</p></tp:treatment-sec><tp:treatment-sec sec-type="Phenology"><title>Phenology.</title><p>Flowering in February. Fruiting in March.</p></tp:treatment-sec><tp:treatment-sec sec-type="Additional material examined"><title>Additional material examined.</title><p>China • Guangxi: Longlin County, Jinzhongshan Town, Dazhai Village, <named-content xmlns:xlink="http://www.w3.org/1999/xlink" content-type="dwc:verbatimCoordinates" xlink:type="simple">24°36'N, 104°57'E</named-content>, in forest, elev. 1722 m, 15 November 2025, sterile, <italic>You Nong NY2025111501</italic> (<named-content xmlns:xlink="http://www.w3.org/1999/xlink" content-type="dwc:institutional_code" xlink:title="Guangxi Institute of Traditional Medical and Pharmaceutical Sciences" xlink:href="https://scientific-collections.gbif.org/institution/26d59ced-676b-494e-b512-bd4537ff3276" xlink:type="simple">GXMI</named-content>!). China • Guangxi: Longlin County, Jinzhongshan Town, Dazhai Village, <named-content xmlns:xlink="http://www.w3.org/1999/xlink" content-type="dwc:verbatimCoordinates" xlink:type="simple">24°36'N, 104°57'E</named-content>, in forest, elev. 1722 m, 18 March 2025, fruiting, <italic>You Nong NY2026031801</italic> (<named-content xmlns:xlink="http://www.w3.org/1999/xlink" content-type="dwc:institutional_code" xlink:title="Guangxi Institute of Traditional Medical and Pharmaceutical Sciences" xlink:href="https://scientific-collections.gbif.org/institution/26d59ced-676b-494e-b512-bd4537ff3276" xlink:type="simple">GXMI</named-content>!).</p></tp:treatment-sec><tp:treatment-sec sec-type="IUCN Red List category"><title>IUCN Red List category.</title><p>Data available for the new species are still insufficient to assess its conservation status. According to the IUCN Criteria (<xref ref-type="bibr" rid="B13">IUCN 2022</xref>), it is considered Data Deficient (<abbrev xmlns:xlink="http://www.w3.org/1999/xlink" xlink:title="Data Deficient" xlink:type="simple">DD</abbrev>) until more information becomes available. Further collection and monitoring are necessary to allow more conclusive estimates about the rarity and vulnerability of the species.</p></tp:treatment-sec><tp:treatment-sec sec-type="Etymology"><title>Etymology.</title><p>The specific epithet is derived from the Latin, bibracteata, meaning “two bracts” and referring to the two persistent ovate bracts of the new species.</p></tp:treatment-sec><tp:treatment-sec sec-type="Chinese name"><title>Chinese name.</title><p>金钟山蛇根草 (jīn zhōng shān shé gēn căo).</p></tp:treatment-sec><tp:treatment-sec sec-type="Notes"><title>Notes.</title><p><italic><tp:taxon-name><tp:taxon-name-part taxon-name-part-type="genus" reg="Ophiorrhiza">Ophiorrhiza</tp:taxon-name-part> <tp:taxon-name-part taxon-name-part-type="species" reg="bibracteata">bibracteata</tp:taxon-name-part></tp:taxon-name></italic> is similar to <italic><tp:taxon-name><tp:taxon-name-part taxon-name-part-type="genus" reg="Ophiorrhiza">O.</tp:taxon-name-part> <tp:taxon-name-part taxon-name-part-type="species" reg="nanlingensis">nanlingensis</tp:taxon-name-part></tp:taxon-name></italic> L.Wu &amp; Q.R.Liu, but it differs in the shape and size of its bracts (ovate, 8–11 × 6–8 mm vs. subulate, 0.5–2.0 mm long), the nature of the flowers (distylous vs. monostylous); and the glabrous style (vs. sparsely pubescent at the middle).</p><p><italic><tp:taxon-name><tp:taxon-name-part taxon-name-part-type="genus" reg="Ophiorrhiza">Ophiorrhiza</tp:taxon-name-part> <tp:taxon-name-part taxon-name-part-type="species" reg="bibracteata">bibracteata</tp:taxon-name-part></tp:taxon-name></italic> resembles <italic><tp:taxon-name><tp:taxon-name-part taxon-name-part-type="genus" reg="Ophiorrhiza">O.</tp:taxon-name-part> <tp:taxon-name-part taxon-name-part-type="species" reg="grandibracteolata">grandibracteolata</tp:taxon-name-part></tp:taxon-name></italic> F.C.How ex H.S.Lo in possessing broad ovate bracts, but it differs in the following characters: stems creeping to ascending, to 20 cm tall, rooting at most nodes (vs. ascending above, to 70 cm tall, most nodes not rooting); secondary veins 5–7 pairs (vs. 7–10 pairs); corolla pale pink or white, drying pink, tube 16–20 mm long; lobes oblong-ovate, 8–12 mm long (vs. corolla white or reddened, drying purplish-red; tube 22–25 mm; lobes subovate, ca. 5 mm long) and its looser inflorescence pattern (1- or 2-flowered vs. 5- to many flowered or rarely 1-flowered).</p><p>The main differences between the new species and the three other <italic><tp:taxon-name><tp:taxon-name-part taxon-name-part-type="genus" reg="Ophiorrhiza">Ophiorrhiza</tp:taxon-name-part></tp:taxon-name></italic> species are summarised in Table <xref ref-type="table" rid="T1">1</xref>.</p><table-wrap id="T1" position="float" orientation="portrait"><label>Table 1.</label><caption><p>Morphological comparison amongst <italic><tp:taxon-name><tp:taxon-name-part taxon-name-part-type="genus" reg="Ophiorrhiza">O.</tp:taxon-name-part> <tp:taxon-name-part taxon-name-part-type="species" reg="bibracteata">bibracteata</tp:taxon-name-part></tp:taxon-name></italic>, <italic><tp:taxon-name><tp:taxon-name-part taxon-name-part-type="genus" reg="Ophiorrhiza">O.</tp:taxon-name-part> <tp:taxon-name-part taxon-name-part-type="species" reg="grandibracteolata">grandibracteolata</tp:taxon-name-part></tp:taxon-name></italic>, <italic><tp:taxon-name><tp:taxon-name-part taxon-name-part-type="genus" reg="Ophiorrhiza">O.</tp:taxon-name-part> <tp:taxon-name-part taxon-name-part-type="species" reg="mitchelloides">mitchelloides</tp:taxon-name-part></tp:taxon-name></italic> and <italic><tp:taxon-name><tp:taxon-name-part taxon-name-part-type="genus" reg="Ophiorrhiza">O.</tp:taxon-name-part> <tp:taxon-name-part taxon-name-part-type="species" reg="nanlingensis">nanlingensis</tp:taxon-name-part></tp:taxon-name></italic> (data from <xref ref-type="bibr" rid="B1">Chen and Taylor (2011)</xref>; <xref ref-type="bibr" rid="B11">Hu et al. (2021)</xref>).</p></caption><table><tbody><tr><th rowspan="1" colspan="1">Morphological traits</th><th rowspan="1" colspan="1">
                      <italic>
                        <tp:taxon-name><tp:taxon-name-part taxon-name-part-type="genus" reg="Ophiorrhiza">O.</tp:taxon-name-part> <tp:taxon-name-part taxon-name-part-type="species" reg="bibracteata">bibracteata</tp:taxon-name-part></tp:taxon-name>
                      </italic>
                    </th><th rowspan="1" colspan="1">
                      <italic>
                        <tp:taxon-name><tp:taxon-name-part taxon-name-part-type="genus" reg="Ophiorrhiza">O.</tp:taxon-name-part> <tp:taxon-name-part taxon-name-part-type="species" reg="grandibracteolata">grandibracteolata</tp:taxon-name-part></tp:taxon-name>
                      </italic>
                    </th><th rowspan="1" colspan="1">
                      <italic>
                        <tp:taxon-name><tp:taxon-name-part taxon-name-part-type="genus" reg="Ophiorrhiza">O.</tp:taxon-name-part> <tp:taxon-name-part taxon-name-part-type="species" reg="mitchelloides">mitchelloides</tp:taxon-name-part></tp:taxon-name>
                      </italic>
                    </th><th rowspan="1" colspan="1">
                      <italic>
                        <tp:taxon-name><tp:taxon-name-part taxon-name-part-type="genus" reg="Ophiorrhiza">O.</tp:taxon-name-part> <tp:taxon-name-part taxon-name-part-type="species" reg="nanlingensis">nanlingensis</tp:taxon-name-part></tp:taxon-name>
                      </italic>
                    </th></tr><tr><td rowspan="1" colspan="1">Leaf blade</td><td rowspan="1" colspan="1">broadly elliptic or ovate, 1.5–4.2 × 1.5–3.2 cm; <bold>secondary veins 5–7 pairs</bold></td><td rowspan="1" colspan="1">ovate, broadly ovate, or lanceolate-ovate, larger ones 2–15 × 1.2–6 cm; <bold>secondary veins 7–10 pairs</bold></td><td rowspan="1" colspan="1">broadly ovate, ovate, or suborbicular, 0.8–2.5 × 0.6–2 cm; <bold>secondary veins 3–5 pairs</bold></td><td rowspan="1" colspan="1">elliptic or ovate, 1.3–4.2 × 0.8–2.3 cm; secondary veins 5–7 pairs</td></tr><tr><td rowspan="1" colspan="1">Stipules</td><td rowspan="1" colspan="1"><bold>broadly ovate-triangular</bold>, ca. 1 mm long</td><td rowspan="1" colspan="1"><bold>caducous</bold>, not seen</td><td rowspan="1" colspan="1"><bold>triangular to ligulate</bold>, 1–1.5 mm long</td><td rowspan="1" colspan="1">broadly ovate-triangular, ca. 1 mm long</td></tr><tr><td rowspan="1" colspan="1">Inflorescence</td><td rowspan="1" colspan="1"><bold>1- or 2-flowered</bold>, villosulous</td><td rowspan="1" colspan="1"><bold>5- to many flowered</bold> or rarely 1-flowered, densely multicellular villous</td><td rowspan="1" colspan="1"><bold>1- or 2(– 5)-flowered</bold>, villosulous</td><td rowspan="1" colspan="1"><bold>1–3-flowered</bold>, puberulent</td></tr><tr><td rowspan="1" colspan="1">Bracts</td><td rowspan="1" colspan="1"><bold>ovate, 8–11 × 6–8 mm</bold>, glabrous, except margins sparsely ciliolate</td><td rowspan="1" colspan="1"><bold>ovate to lanceolate, 10–15 mm</bold>, pinnately veined, glabrescent, except multicellular ciliate along margin and on dorsal costa</td><td rowspan="1" colspan="1"><bold>linear, 4–8 mm long</bold>, villosulous</td><td rowspan="1" colspan="1"><bold>subulate, 0.5–2.0 mm long</bold>, subglabrous</td></tr><tr><td rowspan="1" colspan="1">Calyx lobes</td><td rowspan="1" colspan="1">triangular, 0.8–1.0 × 0.6–1.0 mm</td><td rowspan="1" colspan="1">triangular, 1–1.2 mm</td><td rowspan="1" colspan="1"><bold>linear</bold>, ca 1.4 mm long</td><td rowspan="1" colspan="1">triangular, 0.5–1.3 × 0.6–1.0 mm</td></tr><tr><td rowspan="1" colspan="1">Corolla</td><td rowspan="1" colspan="1">pale pink or white, glabrous outside, but sparsely puberulent on narrow longitudinal wings; <bold>tube 16–20 mm long</bold>; <bold>lobes oblong-ovate, 8–12 mm long</bold></td><td rowspan="1" colspan="1">white or reddened, drying purplish-red, funnel-form, outside with 5 strigose lines from middle of tube to apices of lobes; <bold>tube 22–25 mm long</bold>; <bold>lobes subovate, ca. 5 mm long</bold></td><td rowspan="1" colspan="1">white, outside with 5 strigose or hispidulous lines; <bold>tube ca. 15 mm long</bold>; <bold>lobes broadly ovate, 5–6.5 mm long</bold></td><td rowspan="1" colspan="1">pale pink or white, glabrous outside; <bold>tube 10–14 mm long</bold>; <bold>lobes oblong-ovate, 3–3.5 mm long</bold></td></tr><tr><td rowspan="1" colspan="1">Flower</td><td rowspan="1" colspan="1">distylous</td><td rowspan="1" colspan="1">distylous</td><td rowspan="1" colspan="1">monostylous</td><td rowspan="1" colspan="1">monostylous</td></tr><tr><td rowspan="1" colspan="1">Style</td><td rowspan="1" colspan="1">glabrous</td><td rowspan="1" colspan="1">glabrous</td><td rowspan="1" colspan="1">glabrous</td><td rowspan="1" colspan="1">
                      <bold>sparsely pubescent at the middle</bold>
                    </td></tr><tr><td rowspan="1" colspan="1">Capsules</td><td rowspan="1" colspan="1">mitriform, 6–8 × 5–6 mm, puberulent</td><td rowspan="1" colspan="1">rhomboid, 4–4.5 × ca. 11 mm, villous</td><td rowspan="1" colspan="1">obcordate, ca. 3.5 × 9–10 mm, villous</td><td rowspan="1" colspan="1">mitriform, 3.0–3.5 × 8–10 mm, puberulent</td></tr></tbody></table></table-wrap></tp:treatment-sec><ref-list><ref id="B13"><mixed-citation xmlns:xlink="http://www.w3.org/1999/xlink" xlink:type="simple">IUCN (2022) Guidelines for using the IUCN Red List categories and criteria, version 14. Prepared by the Standards and Petitions Committee. <ext-link xlink:href="https://www.iucnredlist.org/resources/redlistguidelines" ext-link-type="uri" xlink:type="simple">https://www.iucnredlist.org/resources/redlistguidelines</ext-link> [accessed 18 February 2026]</mixed-citation></ref><ref id="B1"><mixed-citation xmlns:xlink="http://www.w3.org/1999/xlink" xlink:type="simple">Chen T, Taylor CM (2011) <italic><tp:taxon-name><tp:taxon-name-part taxon-name-part-type="genus">Ophiorrhiza</tp:taxon-name-part></tp:taxon-name></italic>. In: Wu ZY, Raven PH, Hong DY (Eds) Flora of China (Vol. 19). Science Press, Beijing &amp; Missouri Botanical Garden Press, St. Louis, 258–282.</mixed-citation></ref><ref id="B11"><mixed-citation xmlns:xlink="http://www.w3.org/1999/xlink" xlink:type="simple">Hu YH, Liu WJ, Song XF, Deng GX, Nakamura K, Wu L, Liu QR (2021) A discussion of the relationship between <italic><tp:taxon-name><tp:taxon-name-part taxon-name-part-type="genus">Ophiorrhiza</tp:taxon-name-part> <tp:taxon-name-part taxon-name-part-type="species">exigua</tp:taxon-name-part></tp:taxon-name></italic> and <italic>O. michelloides</italic> (<tp:taxon-name><tp:taxon-name-part taxon-name-part-type="family">Rubiaceae</tp:taxon-name-part></tp:taxon-name>) with the description of a new species. Nordic Journal of Botany 39(6): e03138. <ext-link xlink:href="10.1111/njb.03138" ext-link-type="doi" xlink:type="simple">https://doi.org/10.1111/njb.03138</ext-link></mixed-citation></ref></ref-list></tp:taxon-treatment>
